# Supplementary material for: Assessing the Stability of Polymer Inclusion Membranes: The Case of Aliquat 336-Based Membranes
Source: Membranes (Basel). 2025 Oct 13;15(10):309. doi: 10.3390/membranes15100309 (PMC12565752; doi:10.3390/membranes15100309)
Supplement: Supplementary file 1 [file membranes-15-00309-s001.zip]

Archive with 1 entries (1 files):
- membranes-3882976-supplementary.pdf
